# Supplementary material for: Thermophilic Microbial Inoculant Promotes Lignocellulose Degradation During Green Waste Composting
Source: Microorganisms. 2026 May 23;14(6):1177. doi: 10.3390/microorganisms14061177 (PMC13304193; doi:10.3390/microorganisms14061177)
Supplement: Supplementary file 1 [file microorganisms-14-01177-s001.zip]

Archive with 1 entries (1 files):
- microorganisms-4230643-supplementary.pdf
